# Supplementary material for: Integrative Metabolomics and Proteomics Detected Hepatotoxicity in Mice Associated with Alkaloids from Eupatorium fortunei Turcz
Source: Toxins (Basel). 2022 Nov 5;14(11):765. doi: 10.3390/toxins14110765 (PMC9698670; doi:10.3390/toxins14110765)
Supplement: Supplementary file 1 [file toxins-14-00765-s001.zip]

Archive with 1 entries (1 files):
- toxins-1968335-supplementary.pdf
